# Supplementary material for: Predicting Novel Binding Modes of Agonists to β Adrenergic Receptors Using All-Atom Molecular Dynamics Simulations
Source: PLoS Comput Biol. 2011 Jan 6;7(1):e1001053. doi: 10.1371/journal.pcbi.1001053 (PMC3017103; doi:10.1371/journal.pcbi.1001053)
Supplement: Dataset S1 — Isoprenaline topology file. (0.01 MB TXT) [file pcbi.1001053.s001.txt]

 
[ moleculetype ] 
; Name            nrexcl 
 isoprenaline        3   
[ atoms ] 
      1     CA         1  ISO    C3         1    -0.0116    12.0100
      2     CT         2  ISO    C2         2     0.2362    12.0100
      3     CT         3  ISO    C1         3    -0.0208    12.0100
      4     N3         4  ISO    N          4    -0.2102    14.0100
      5     CT         5  ISO    C          4     0.3632    12.0100
      6     OH         6  ISO    O          5    -0.7078    16.0000
      7     H          7  ISO    H3         6     0.2834     1.0080
      8     HP         8  ISO    H4         7     0.0981     1.0080
      9     HP         9  ISO    H5         7     0.0981     1.0080
     10     HO        10  ISO    H7         8     0.4827     1.0080
     11     H1        11  ISO    H6         8     0.0510     1.0080
     12     CA        12  ISO    C4         9    -0.2269    12.0100
     13     CA        13  ISO    C5        10    -0.2850    12.0100
     14     CA        14  ISO    C6        11     0.3777    12.0100
     15     CA        15  ISO    C7        12     0.2959    12.0100
     16     CA        16  ISO    C8        12    -0.4171    12.0100
     17     HA        17  ISO    H8        13     0.1683     1.0080
     18     HA        18  ISO    H9        14     0.2276     1.0080
     19     OH        19  ISO    O1        15    -0.6180    16.0000
     20     OH        20  ISO    O2        16    -0.6591    16.0000
     21     HA        21  ISO    H10       16     0.2094     1.0080
     22     HP        22  ISO    H         17     0.0171     1.0080
     23     CT        23  ISO    C9        18    -0.4035    12.0100
     24     CT        24  ISO    C10       19    -0.4035    12.0100
     25     HO        25  ISO    H12       20     0.4856     1.0080
     26     HO        26  ISO    H11       21     0.4869     1.0080
     27     H         27  ISO    H13       22     0.2834     1.0080
     28     HC        28  ISO    H14       23     0.1331     1.0080
     29     HC        29  ISO    H15       23     0.1331     1.0080
     30     HC        30  ISO    H16       23     0.1331     1.0080
     31     HC        31  ISO    H17       24     0.1331     1.0080
     32     HC        32  ISO    H18       24     0.1331     1.0080
     33     HC        33  ISO    H19       24     0.1331     1.0080
 
[ bonds ]
     1    12     1        0.1400   392459.1875
     1    16     1        0.1400   392459.1875
     1     2     1        0.1510   265265.6250
     2     3     1        0.1526   259408.0000
     2     6     1        0.1410   267776.0000
     3     4     1        0.1471   307105.5938
     4     5     1        0.1471   307105.5938
     5    23     1        0.1526   259408.0000
     5    24     1        0.1526   259408.0000
    12    13     1        0.1400   392459.1875
    13    14     1        0.1409   392459.1875
    14    15     1        0.1525   259408.0000
    14    19     1        0.1364   376560.0000
    15    20     1        0.1364   376560.0000
    15    16     1        0.1409   392459.1875
     2    11     1        0.1090   284512.0000
     3     9     1        0.1090   284512.0000
     3     8     1        0.1090   284512.0000
     4    27     1        0.1010   363171.2188
     4     7     1        0.1010   363171.2188
     5    22     1        0.1090   284512.0000
     6    10     1        0.0960   462750.4062
    12    17     1        0.1080   307105.5938
    13    18     1        0.1080   307105.5938
    16    21     1        0.1080   307105.5938
    19    26     1        0.0960   462750.4062
    20    25     1        0.0960   462750.4062
    23    30     1        0.1090   284512.0000
    23    28     1        0.1090   284512.0000
    23    29     1        0.1090   284512.0000
    24    33     1        0.1090   284512.0000
    24    32     1        0.1090   284512.0000
    24    31     1        0.1090   284512.0000
 
[ pairs ]
     1     4     1
     1     8     1
     1     9     1
     1    10     1
     1    14     1
     1    18     1
     1    20     1
     2     5     1
     2     7     1
     2    13     1
     2    15     1
     2    17     1
     2    21     1
     2    27     1
     3    10     1
     3    12     1
     3    16     1
     3    22     1
     3    23     1
     3    24     1
     4     6     1
     4    11     1
     4    28     1
     4    29     1
     4    30     1
     4    31     1
     4    32     1
     4    33     1
     5     8     1
     5     9     1
     6     8     1
     6     9     1
     6    12     1
     6    16     1
     7     8     1
     7     9     1
     7    22     1
     7    23     1
     7    24     1
     8    11     1
     8    27     1
     9    11     1
     9    27     1
    10    11     1
    11    12     1
    11    16     1
    12    15     1
    12    19     1
    12    21     1
    13    16     1
    13    20     1
    13    26     1
    14    17     1
    14    21     1
    14    25     1
    15    18     1
    15    26     1
    16    17     1
    16    19     1
    16    25     1
    17    18     1
    18    19     1
    19    20     1
    20    21     1
    22    27     1
    22    28     1
    22    29     1
    22    30     1
    22    31     1
    22    32     1
    22    33     1
    23    27     1
    23    31     1
    23    32     1
    23    33     1
    24    27     1
    24    28     1
    24    29     1
    24    30     1
 
[ angles ]
     1    12    13     1      120.0001      527.1840
     1    16    15     1      120.0001      527.1840
     1     2     3     1      114.0000      527.1840
     1     2     6     1      109.5000      418.4000
     2     1    12     1      120.0001      585.7600
     2     1    16     1      120.0001      585.7600
     2     3     4     1      111.2001      669.4400
     3     2     6     1      109.5000      418.4000
     3     4     5     1      109.5000      418.4000
     4     5    23     1      111.2001      669.4400
     4     5    24     1      111.2001      669.4400
    12    13    14     1      120.0001      527.1840
    12     1    16     1      120.0001      527.1840
    13    14    15     1      120.0001      527.1840
    13    14    19     1      120.0001      585.7600
    14    15    20     1      120.0001      669.4400
    14    15    16     1      120.0001      527.1840
    15    14    19     1      120.0001      669.4400
    16    15    20     1      120.0001      585.7600
    23     5    24     1      109.5000      334.7200
     1    12    17     1      120.0001      418.4000
     1    16    21     1      120.0001      418.4000
     1     2    11     1      109.5000      418.4000
     2     3     9     1      109.5000      418.4000
     2     3     8     1      109.5000      418.4000
     2     6    10     1      108.5000      460.2400
     3     2    11     1      109.5000      418.4000
     3     4    27     1      109.5000      418.4000
     3     4     7     1      109.5000      418.4000
     4     3     9     1      109.5000      418.4000
     4     3     8     1      109.5000      418.4000
     4     5    22     1      109.5000      418.4000
     5     4    27     1      109.5000      418.4000
     5     4     7     1      109.5000      418.4000
     5    23    30     1      109.5000      418.4000
     5    23    28     1      109.5000      418.4000
     5    23    29     1      109.5000      418.4000
     5    24    33     1      109.5000      418.4000
     5    24    32     1      109.5000      418.4000
     5    24    31     1      109.5000      418.4000
     6     2    11     1      109.5000      418.4000
     7     4    27     1      109.5000      292.8800
     8     3     9     1      109.5000      292.8800
    12    13    18     1      120.0001      418.4000
    13    12    17     1      120.0001      418.4000
    14    13    18     1      120.0001      418.4000
    14    19    26     1      113.0000      418.4000
    15    20    25     1      113.0000      418.4000
    15    16    21     1      120.0001      418.4000
    22     5    23     1      109.5000      418.4000
    22     5    24     1      109.5000      418.4000
    28    23    30     1      109.5000      292.8800
    28    23    29     1      109.5000      292.8800
    29    23    30     1      109.5000      292.8800
    31    24    33     1      109.5000      292.8800
    31    24    32     1      109.5000      292.8800
    32    24    33     1      109.5000      292.8800
 
[ dihedrals ]
     1    12    13    14     1      180.0000       15.1670     2
     1    16    15    14     1      180.0000       15.1670     2
     1    16    15    20     1      180.0000       15.1670     2
     1     2     3     4     1        0.0000        0.6508     3
     2     1    12    13     1      180.0000       15.1670     2
     2     1    16    15     1      180.0000       15.1670     2
     2     3     4     5     1        0.0000        0.6508     3
    12     1     2     3     1        0.0000        0.0000     2
    16     1     2     3     1        0.0000        0.0000     2
     3     4     5    23     1        0.0000        0.6508     3
     3     4     5    24     1        0.0000        0.6508     3
     4     3     2     6     1        0.0000        0.6508     3
    12     1     2     6     1        0.0000        0.0000     2
    16     1     2     6     1        0.0000        0.0000     2
    12    13    14    15     1      180.0000       15.1670     2
    12    13    14    19     1      180.0000       15.1670     2
    12     1    16    15     1      180.0000       15.1670     2
    13    14    15    20     1      180.0000       15.1670     2
    13    14    15    16     1      180.0000       15.1670     2
    16     1    12    13     1      180.0000       15.1670     2
    16    15    14    19     1      180.0000       15.1670     2
    19    14    15    20     1      180.0000       15.1670     2
     2     1    16    12     1      180.0000        4.6024     2
     1    12    13    18     1      180.0000       15.1670     2
     1     2     3     9     1        0.0000        0.6508     3
     1     2     3     8     1        0.0000        0.6508     3
     1     2     6    10     1        0.0000        0.6973     3
     2     1    12    17     1      180.0000       15.1670     2
     2     1    16    21     1      180.0000       15.1670     2
     2     3     4    27     1        0.0000        0.6508     3
     2     3     4     7     1        0.0000        0.6508     3
     3     2     6    10     1        0.0000        1.0460     1
     3     2     6    10     1        0.0000        0.6694     3
     3     4     5    22     1        0.0000        0.6508     3
     4     3     2    11     1        0.0000        0.6508     3
     4     5    23    30     1        0.0000        0.6508     3
     4     5    23    28     1        0.0000        0.6508     3
     4     5    23    29     1        0.0000        0.6508     3
     4     5    24    33     1        0.0000        0.6508     3
     4     5    24    32     1        0.0000        0.6508     3
     4     5    24    31     1        0.0000        0.6508     3
     5     4     3     9     1        0.0000        0.6508     3
     5     4     3     8     1        0.0000        0.6508     3
     6     2     3     9     1        0.0000        0.6508     3
     6     2     3     8     1        0.0000        0.6508     3
     7     4     3     9     1        0.0000        0.6508     3
     7     4     3     8     1        0.0000        0.6508     3
     7     4     5    23     1        0.0000        0.6508     3
     7     4     5    24     1        0.0000        0.6508     3
     7     4     5    22     1        0.0000        0.6508     3
     8     3     2    11     1        0.0000        0.6508     3
     8     3     4    27     1        0.0000        0.6508     3
     9     3     2    11     1        0.0000        0.6508     3
     9     3     4    27     1        0.0000        0.6508     3
    10     6     2    11     1        0.0000        0.6973     3
    12     1     2    11     1        0.0000        0.0000     2
    16     1     2    11     1        0.0000        0.0000     2
    12     1    16    21     1      180.0000       15.1670     2
    13    14    19    26     1      180.0000        9.6232     2
    14    15    20    25     1      180.0000        9.6232     2
    14    15    16    21     1      180.0000       15.1670     2
    14    13    12    17     1      180.0000       15.1670     2
    15    14    13    18     1      180.0000       15.1670     2
    15    14    19    26     1      180.0000        9.6232     2
    16     1    12    17     1      180.0000       15.1670     2
    16    15    20    25     1      180.0000        9.6232     2
    17    12    13    18     1      180.0000       15.1670     2
    18    13    14    19     1      180.0000       15.1670     2
    20    15    16    21     1      180.0000       15.1670     2
    22     5     4    27     1        0.0000        0.6508     3
    22     5    23    30     1        0.0000        0.6508     3
    22     5    23    28     1        0.0000        0.6508     3
    22     5    23    29     1        0.0000        0.6508     3
    22     5    24    33     1        0.0000        0.6508     3
    22     5    24    32     1        0.0000        0.6508     3
    22     5    24    31     1        0.0000        0.6508     3
    23     5     4    27     1        0.0000        0.6508     3
    23     5    24    33     1        0.0000        0.6694     3
    23     5    24    32     1        0.0000        0.6694     3
    23     5    24    31     1        0.0000        0.6694     3
    24     5     4    27     1        0.0000        0.6508     3
    24     5    23    30     1        0.0000        0.6694     3
    24     5    23    28     1        0.0000        0.6694     3
    24     5    23    29     1        0.0000        0.6694     3
     1    13    12    17     1      180.0000        4.6024     2
    12    14    13    18     1      180.0000        4.6024     2
     1    15    16    21     1      180.0000        4.6024     2
 
[ system ]
; Name
isoprenaline
 
