# Supplementary material for: Predicting Novel Binding Modes of Agonists to β Adrenergic Receptors Using All-Atom Molecular Dynamics Simulations
Source: PLoS Comput Biol. 2011 Jan 6;7(1):e1001053. doi: 10.1371/journal.pcbi.1001053 (PMC3017103; doi:10.1371/journal.pcbi.1001053)
Supplement: Dataset S2 — Cyanopindolol topology file. (0.02 MB TXT) [file pcbi.1001053.s002.txt]

 
[ moleculetype ] 
; Name            nrexcl 
 cyanopindolol       3   
[ atoms ] 
      1     CY         1  CPD    C2         1    -0.3258    12.0100
      2     CY         1  CPD    C3         2    -0.0041    12.0100
      3     CY         1  CPD    C8         3     0.2970    12.0100
      4     NY         1  CPD    N1         4    -0.4357    14.0100
      5     CY         1  CPD    C1         5     0.0582    12.0100
      6     CY         1  CPD    C4         6     0.2455    12.0100
      7     CY         1  CPD    C5         6    -0.3205    12.0100
      8     CY         1  CPD    C6         7    -0.0790    12.0100
      9     CY         1  CPD    C7         8    -0.3735    12.0100
     10     OS         1  CPD    O1         9    -0.3166    16.0000
     11     CT         1  CPD    C9        10     0.0006    12.0100
     12     CT         1  CPD    C10       11     0.1844    12.0100
     13     CT         1  CPD    C11       12    -0.1359    12.0100
     14     NY         1  CPD    N2        13    -0.1890    14.0100
     15     CT         1  CPD    C12       13     0.4906    12.0100
     16     CT         1  CPD    C14       14    -0.4517    12.0100
     17     CY         1  CPD    C16       15     0.3984    12.0100
     18     NY         1  CPD    N3        15    -0.4491    14.0100
     19     OH         1  CPD    O2        16    -0.6978    16.0000
     20     CT         1  CPD    C13       17    -0.4517    12.0100
     21     CT         1  CPD    C15       18    -0.4517    12.0100
     22     HA         1  CPD    H         19     0.2034     1.0080
     23     HA         1  CPD    H1        20     0.1597     1.0080
     24     HA         1  CPD    H2        21     0.1734     1.0080
     25     HA         1  CPD    H3        22     0.2071     1.0080
     26     H          1  CPD    H4        23     0.3948     1.0080
     27     H          1  CPD    H5        24     0.2804     1.0080
     28     H          1  CPD    H6        24     0.2804     1.0080
     29     HC         1  CPD    H7        25     0.1407     1.0080
     30     HC         1  CPD    H8        25     0.1407     1.0080
     31     HC         1  CPD    H9        25     0.1407     1.0080
     32     HC         1  CPD    H10       26     0.1407     1.0080
     33     HC         1  CPD    H11       26     0.1407     1.0080
     34     HC         1  CPD    H12       26     0.1407     1.0080
     35     HC         1  CPD    H13       27     0.1407     1.0080
     36     HC         1  CPD    H14       27     0.1407     1.0080
     37     HC         1  CPD    H15       27     0.1407     1.0080
     38     HP         1  CPD    H16       28     0.1372     1.0080
     39     HP         1  CPD    H17       28     0.1372     1.0080
     40     H1         1  CPD    H18       29     0.0645     1.0080
     41     HO         1  CPD    H19       29     0.4716     1.0080
     42     H1         1  CPD    H20       30     0.1156     1.0080
     43     H1         1  CPD    H21       30     0.1156     1.0080
 
[ bonds ]
     1     5     1        0.1352   456892.7812
     1     2     1        0.1459   324678.4062
     2     3     1        0.1419   374049.5938
     2     6     1        0.1419   374049.5938
     3     4     1        0.1380   358150.4062
     3     9     1        0.1400   392459.1875
     4     5     1        0.1381   357313.5938
     5    17     1        0.1430   334720.0000
     6     7     1        0.1409   392459.1875
     6    10     1        0.1323   376560.0000
     7     8     1        0.1400   392459.1875
     8     9     1        0.1400   392459.1875
    10    11     1        0.1410   267776.0000
    11    12     1        0.1526   259408.0000
    12    13     1        0.1526   259408.0000
    12    19     1        0.1410   267776.0000
    13    14     1        0.1471   307105.5938
    14    15     1        0.1471   307105.5938
    15    21     1        0.1526   259408.0000
    15    20     1        0.1526   259408.0000
    15    16     1        0.1526   259408.0000
    17    18     1        0.1150   502080.0000
     1    22     1        0.1080   307105.5938
     4    26     1        0.1010   363171.2188
     7    23     1        0.1080   307105.5938
     8    24     1        0.1080   307105.5938
     9    25     1        0.1080   307105.5938
    11    43     1        0.1090   284512.0000
    11    42     1        0.1090   284512.0000
    12    40     1        0.1090   284512.0000
    13    39     1        0.1090   284512.0000
    13    38     1        0.1090   284512.0000
    14    28     1        0.1010   363171.2188
    14    27     1        0.1010   363171.2188
    16    35     1        0.1090   284512.0000
    16    36     1        0.1090   284512.0000
    16    37     1        0.1090   284512.0000
    19    41     1        0.0960   462750.4062
    20    30     1        0.1090   284512.0000
    20    31     1        0.1090   284512.0000
    20    29     1        0.1090   284512.0000
    21    32     1        0.1090   284512.0000
    21    33     1        0.1090   284512.0000
    21    34     1        0.1090   284512.0000
 
[ pairs ]
     1     7     1
     1     9     1
     1    10     1
     1    18     1
     1    26     1
     2     8     1
     2    11     1
     2    17     1
     2    23     1
     2    25     1
     2    26     1
     3     7     1
     3    10     1
     3    17     1
     3    22     1
     3    24     1
     4     6     1
     4     8     1
     4    18     1
     4    22     1
     4    25     1
     5     6     1
     5     9     1
     6     9     1
     6    12     1
     6    22     1
     6    24     1
     6    42     1
     6    43     1
     7    11     1
     7    25     1
     8    10     1
     9    23     1
     9    26     1
    10    13     1
    10    19     1
    10    23     1
    10    40     1
    11    14     1
    11    38     1
    11    39     1
    11    41     1
    12    15     1
    12    27     1
    12    28     1
    13    16     1
    13    20     1
    13    21     1
    13    41     1
    13    42     1
    13    43     1
    14    19     1
    14    29     1
    14    30     1
    14    31     1
    14    32     1
    14    33     1
    14    34     1
    14    35     1
    14    36     1
    14    37     1
    14    40     1
    15    38     1
    15    39     1
    16    27     1
    16    28     1
    16    29     1
    16    30     1
    16    31     1
    16    32     1
    16    33     1
    16    34     1
    17    22     1
    17    26     1
    19    38     1
    19    39     1
    19    42     1
    19    43     1
    20    27     1
    20    28     1
    20    32     1
    20    33     1
    20    34     1
    20    35     1
    20    36     1
    20    37     1
    21    27     1
    21    28     1
    21    29     1
    21    30     1
    21    31     1
    21    35     1
    21    36     1
    21    37     1
    23    24     1
    24    25     1
    27    38     1
    27    39     1
    28    38     1
    28    39     1
    38    40     1
    39    40     1
    40    41     1
    40    42     1
    40    43     1
 
[ angles ]
     1     5     4     1      108.7001      585.7600
     1     5    17     1      120.0001      418.4000
     1     2     3     1      108.8000      527.1840
     1     2     6     1      120.0001      527.1840
     2     1     5     1      106.4000      527.1840
     2     3     4     1      104.4000      585.7600
     2     3     9     1      122.7001      527.1840
     2     6     7     1      120.0001      527.1840
     2     6    10     1      120.0001      585.7600
     3     2     6     1      116.2001      527.1840
     3     4     5     1      111.6000      585.7600
     3     9     8     1      120.0001      527.1840
     4     3     9     1      132.8001      585.7600
     4     5    17     1      120.0001      418.4000
     5    17    18     1      180.0001      669.4400
     6     7     8     1      120.0001      527.1840
     6    10    11     1      117.0001      502.0800
     7     6    10     1      120.0001      585.7600
     7     8     9     1      120.0001      527.1840
    10    11    12     1      109.5000      418.4000
    11    12    13     1      109.5000      334.7200
    11    12    19     1      109.5000      418.4000
    12    13    14     1      111.2001      669.4400
    13    12    19     1      109.5000      418.4000
    13    14    15     1      109.5000      418.4000
    14    15    21     1      111.2001      669.4400
    14    15    20     1      111.2001      669.4400
    14    15    16     1      111.2001      669.4400
    16    15    21     1      109.5000      334.7200
    16    15    20     1      109.5000      334.7200
    20    15    21     1      109.5000      334.7200
     2     1    22     1      120.0001      418.4000
     3     4    26     1      123.1001      418.4000
     3     9    25     1      120.0001      418.4000
     5     1    22     1      120.0001      418.4000
     5     4    26     1      120.0001      418.4000
     6     7    23     1      120.0001      418.4000
     7     8    24     1      120.0001      418.4000
     8     7    23     1      120.0001      418.4000
     8     9    25     1      120.0001      418.4000
     9     8    24     1      120.0001      418.4000
    10    11    43     1      109.5000      418.4000
    10    11    42     1      109.5000      418.4000
    11    12    40     1      109.5000      418.4000
    12    11    43     1      109.5000      418.4000
    12    11    42     1      109.5000      418.4000
    12    13    39     1      109.5000      418.4000
    12    13    38     1      109.5000      418.4000
    12    19    41     1      108.5000      460.2400
    13    12    40     1      109.5000      418.4000
    13    14    28     1      109.5000      418.4000
    13    14    27     1      109.5000      418.4000
    14    13    39     1      109.5000      418.4000
    14    13    38     1      109.5000      418.4000
    15    14    28     1      109.5000      418.4000
    15    14    27     1      109.5000      418.4000
    15    21    32     1      109.5000      418.4000
    15    21    33     1      109.5000      418.4000
    15    21    34     1      109.5000      418.4000
    15    20    30     1      109.5000      418.4000
    15    20    31     1      109.5000      418.4000
    15    20    29     1      109.5000      418.4000
    15    16    35     1      109.5000      418.4000
    15    16    36     1      109.5000      418.4000
    15    16    37     1      109.5000      418.4000
    19    12    40     1      109.5000      418.4000
    27    14    28     1      109.5000      292.8800
    29    20    30     1      109.5000      292.8800
    29    20    31     1      109.5000      292.8800
    30    20    31     1      109.5000      292.8800
    32    21    33     1      109.5000      292.8800
    32    21    34     1      109.5000      292.8800
    33    21    34     1      109.5000      292.8800
    35    16    36     1      109.5000      292.8800
    35    16    37     1      109.5000      292.8800
    36    16    37     1      109.5000      292.8800
    38    13    39     1      109.5000      292.8800
    42    11    43     1      109.5000      292.8800
 
[ dihedrals ]
     1     5     4     3     1      180.0000        6.2760     2
     1     5    17    18     1        0.0000        0.0000     1
     1     2     3     4     1      180.0000       12.5520     2
     1     2     3     9     1      180.0000       12.5520     2
     1     2     6     7     1      180.0000       12.5520     2
     1     2     6    10     1      180.0000       12.5520     2
     2     1     5     4     1      180.0000       27.3006     2
     2     1     5    17     1      180.0000       27.3006     2
     2     3     4     5     1      180.0000        6.3806     2
     2     3     9     8     1      180.0000       15.1670     2
     2     6     7     8     1      180.0000       15.1670     2
     2     6    10    11     1      180.0000       11.2968     2
     5     1     2     3     1      180.0000        7.0082     2
     3     2     6     7     1      180.0000       12.5520     2
     3     2     6    10     1      180.0000       12.5520     2
     3     4     5    17     1      180.0000        6.2760     2
     3     9     8     7     1      180.0000       15.1670     2
     4     3     2     6     1      180.0000       12.5520     2
     4     3     9     8     1      180.0000       15.1670     2
     4     5    17    18     1        0.0000        0.0000     1
     5     1     2     6     1      180.0000        7.0082     2
     5     4     3     9     1      180.0000        6.3806     2
     6     2     3     9     1      180.0000       12.5520     2
     6     7     8     9     1      180.0000       15.1670     2
     6    10    11    12     1      180.0000        3.3472     1
     6    10    11    12     1        0.0000        1.6025     3
     7     6    10    11     1      180.0000       11.2968     2
     8     7     6    10     1      180.0000       15.1670     2
    10    11    12    13     1        0.0000        0.6508     3
    10    11    12    19     1        0.0000        4.9162     2
    10    11    12    19     1        0.0000        0.6025     3
    11    12    13    14     1        0.0000        0.6508     3
    12    13    14    15     1        0.0000        0.6508     3
    13    14    15    21     1        0.0000        0.6508     3
    13    14    15    20     1        0.0000        0.6508     3
    13    14    15    16     1        0.0000        0.6508     3
    14    13    12    19     1        0.0000        0.6508     3
     1     5     4    26     1      180.0000        6.2760     2
     2     3     4    26     1      180.0000        6.3806     2
     2     3     9    25     1      180.0000       15.1670     2
     2     6     7    23     1      180.0000       15.1670     2
    22     1     2     3     1      180.0000        7.0082     2
     3     9     8    24     1      180.0000       15.1670     2
     4     3     9    25     1      180.0000       15.1670     2
    22     1     5     4     1      180.0000       27.3006     2
    22     1     2     6     1      180.0000        7.0082     2
     6     7     8    24     1      180.0000       15.1670     2
     6    10    11    43     1        0.0000        1.6039     3
     6    10    11    42     1        0.0000        1.6039     3
     7     8     9    25     1      180.0000       15.1670     2
     9     3     4    26     1      180.0000        6.3806     2
     9     8     7    23     1      180.0000       15.1670     2
    10     6     7    23     1      180.0000       15.1670     2
    10    11    12    40     1        0.0000        1.0460     1
    10    11    12    40     1        0.0000        0.0000     3
    11    12    13    39     1        0.0000        0.6508     3
    11    12    13    38     1        0.0000        0.6508     3
    11    12    19    41     1        0.0000        1.0460     1
    11    12    19    41     1        0.0000        0.6694     3
    12    13    14    28     1        0.0000        0.6508     3
    12    13    14    27     1        0.0000        0.6508     3
    13    12    11    43     1        0.0000        0.6508     3
    13    12    11    42     1        0.0000        0.6508     3
    13    12    19    41     1        0.0000        1.0460     1
    13    12    19    41     1        0.0000        0.6694     3
    14    13    12    40     1        0.0000        0.6508     3
    14    15    21    32     1        0.0000        0.6508     3
    14    15    21    33     1        0.0000        0.6508     3
    14    15    21    34     1        0.0000        0.6508     3
    14    15    20    30     1        0.0000        0.6508     3
    14    15    20    31     1        0.0000        0.6508     3
    14    15    20    29     1        0.0000        0.6508     3
    14    15    16    35     1        0.0000        0.6508     3
    14    15    16    36     1        0.0000        0.6508     3
    14    15    16    37     1        0.0000        0.6508     3
    15    14    13    39     1        0.0000        0.6508     3
    15    14    13    38     1        0.0000        0.6508     3
    16    15    14    28     1        0.0000        0.6508     3
    16    15    14    27     1        0.0000        0.6508     3
    16    15    21    32     1        0.0000        0.6694     3
    16    15    21    33     1        0.0000        0.6694     3
    16    15    21    34     1        0.0000        0.6694     3
    16    15    20    30     1        0.0000        0.6694     3
    16    15    20    31     1        0.0000        0.6694     3
    16    15    20    29     1        0.0000        0.6694     3
    22     1     5    17     1      180.0000       27.3006     2
    17     5     4    26     1      180.0000        6.2760     2
    19    12    11    43     1        0.0000        1.0460     1
    19    12    11    43     1        0.0000        0.0000     3
    19    12    11    42     1        0.0000        1.0460     1
    19    12    11    42     1        0.0000        0.0000     3
    19    12    13    39     1        0.0000        0.6508     3
    19    12    13    38     1        0.0000        0.6508     3
    20    15    14    28     1        0.0000        0.6508     3
    20    15    14    27     1        0.0000        0.6508     3
    20    15    21    32     1        0.0000        0.6694     3
    20    15    21    33     1        0.0000        0.6694     3
    20    15    21    34     1        0.0000        0.6694     3
    20    15    16    35     1        0.0000        0.6694     3
    20    15    16    36     1        0.0000        0.6694     3
    20    15    16    37     1        0.0000        0.6694     3
    21    15    14    28     1        0.0000        0.6508     3
    21    15    14    27     1        0.0000        0.6508     3
    21    15    20    30     1        0.0000        0.6694     3
    21    15    20    31     1        0.0000        0.6694     3
    21    15    20    29     1        0.0000        0.6694     3
    21    15    16    35     1        0.0000        0.6694     3
    21    15    16    36     1        0.0000        0.6694     3
    21    15    16    37     1        0.0000        0.6694     3
    23     7     8    24     1      180.0000       15.1670     2
    24     8     9    25     1      180.0000       15.1670     2
    27    14    13    39     1        0.0000        0.6508     3
    27    14    13    38     1        0.0000        0.6508     3
    28    14    13    39     1        0.0000        0.6508     3
    28    14    13    38     1        0.0000        0.6508     3
    38    13    12    40     1        0.0000        0.6508     3
    39    13    12    40     1        0.0000        0.6508     3
    40    12    11    43     1        0.0000        0.6508     3
    40    12    11    42     1        0.0000        0.6508     3
    40    12    19    41     1        0.0000        0.6973     3
     3     5     4    26     1      180.0000        4.1840     2
     6     8     7    23     1      180.0000        4.6024     2
     7     9     8    24     1      180.0000        4.6024     2
     3     8     9    25     1      180.0000        4.6024     2
 
 
[ system ]
; Name
cyanopindolol
 
