# Supplementary material for: Predicting Novel Binding Modes of Agonists to β Adrenergic Receptors Using All-Atom Molecular Dynamics Simulations
Source: PLoS Comput Biol. 2011 Jan 6;7(1):e1001053. doi: 10.1371/journal.pcbi.1001053 (PMC3017103; doi:10.1371/journal.pcbi.1001053)
Supplement: Dataset S3 — Carazolol topology file. (0.02 MB TXT) [file pcbi.1001053.s003.txt]

 
[ moleculetype ] 
; Name            nrexcl 
 carazolol            3   
[ atoms ] 
      1     CA         1  RES    C          1    -0.3807    12.0100
      2     CA         1  RES    C1         2     0.4057    12.0100
      3     CA         1  RES    C2         2    -0.2221    12.0100
      4     CA         1  RES    C3         3     0.3082    12.0100
      5     CA         1  RES    C4         3    -0.3472    12.0100
      6     CA         1  RES    C5         4    -0.0798    12.0100
      7     N3         1  RES    N          5    -0.6435    14.0100
      8     CA         1  RES    C6         6     0.3452    12.0100
      9     CA         1  RES    C7         7     0.0142    12.0100
     10     CA         1  RES    C8         8    -0.3324    12.0100
     11     CA         1  RES    C9         9    -0.0838    12.0100
     12     CA         1  RES    C10       10    -0.2298    12.0100
     13     CA         1  RES    C11       11    -0.1703    12.0100
     14     OS         1  RES    O         12    -0.3020    16.0000
     15     CT         1  RES    C12       13    -0.0393    12.0100
     16     CT         1  RES    C13       14     0.2184    12.0100
     17     OH         1  RES    O1        14    -0.7088    16.0000
     18     CT         1  RES    C14       15    -0.0823    12.0100
     19     N3         1  RES    N1        16    -0.1763    14.0100
     20     CT         1  RES    C15       16     0.3204    12.0100
     21     CT         1  RES    C16       17    -0.5272    12.0100
     22     CT         1  RES    C17       18    -0.5272    12.0100
     23     HC         1  RES    H         19     0.1696     1.0080
     24     HC         1  RES    H1        19     0.1696     1.0080
     25     HC         1  RES    H2        19     0.1696     1.0080
     26     HC         1  RES    H3        20     0.1696     1.0080
     27     HC         1  RES    H4        20     0.1696     1.0080
     28     HC         1  RES    H5        20     0.1696     1.0080
     29     H          1  RES    H6        21     0.2893     1.0080
     30     HP         1  RES    H7        22     0.1197     1.0080
     31     HP         1  RES    H8        22     0.1197     1.0080
     32     HO         1  RES    H9        23     0.4715     1.0080
     33     H1         1  RES    H10       24     0.1208     1.0080
     34     H1         1  RES    H11       24     0.1208     1.0080
     35     H          1  RES    H12       25     0.4192     1.0080
     36     HA         1  RES    H13       26     0.1987     1.0080
     37     HA         1  RES    H14       26     0.1714     1.0080
     38     HA         1  RES    H15       27     0.1599     1.0080
     39     HA         1  RES    H16       28     0.1891     1.0080
     40     HA         1  RES    H17       29     0.1505     1.0080
     41     HA         1  RES    H18       30     0.1519     1.0080
     42     HA         1  RES    H19       31     0.1393     1.0080
     43     HP         1  RES    H20       32     0.0630     1.0080
     44     H1         1  RES    H21       33     0.0489     1.0080
     45     H          1  RES    H22       34     0.2893     1.0080
 
[ bonds ]
     1     2     1        0.1400   392459.1875
     1     6     1        0.1400   392459.1875
     2     3     1        0.1419   374049.5938
     2     7     1        0.1380   358150.4062
     3     4     1        0.1419   374049.5938
     3     9     1        0.1370   435136.0312
     4     5     1        0.1409   392459.1875
     4    14     1        0.1323   376560.0000
     5     6     1        0.1400   392459.1875
     7     8     1        0.1380   358150.4062
     8     9     1        0.1419   374049.5938
     8    10     1        0.1400   392459.1875
     9    13     1        0.1404   392459.1875
    10    11     1        0.1400   392459.1875
    11    12     1        0.1400   392459.1875
    12    13     1        0.1400   392459.1875
    14    15     1        0.1410   267776.0000
    15    16     1        0.1526   259408.0000
    16    18     1        0.1526   259408.0000
    16    17     1        0.1410   267776.0000
    18    19     1        0.1471   307105.5938
    19    20     1        0.1471   307105.5938
    20    22     1        0.1526   259408.0000
    20    21     1        0.1526   259408.0000
     1    36     1        0.1080   307105.5938
     5    38     1        0.1080   307105.5938
     6    37     1        0.1080   307105.5938
     7    35     1        0.1010   363171.2188
    10    39     1        0.1080   307105.5938
    11    41     1        0.1080   307105.5938
    12    40     1        0.1080   307105.5938
    13    42     1        0.1080   307105.5938
    15    34     1        0.1090   284512.0000
    15    33     1        0.1090   284512.0000
    16    44     1        0.1090   284512.0000
    17    32     1        0.0960   462750.4062
    18    30     1        0.1090   284512.0000
    18    31     1        0.1090   284512.0000
    19    29     1        0.1010   363171.2188
    19    45     1        0.1010   363171.2188
    20    43     1        0.1090   284512.0000
    21    25     1        0.1090   284512.0000
    21    24     1        0.1090   284512.0000
    21    23     1        0.1090   284512.0000
    22    26     1        0.1090   284512.0000
    22    28     1        0.1090   284512.0000
    22    27     1        0.1090   284512.0000
 
[ pairs ]
     1     4     1
     1     8     1
     1     9     1
     1    35     1
     1    38     1
     2     5     1
     2    10     1
     2    13     1
     2    14     1
     2    37     1
     3     6     1
     3    10     1
     3    12     1
     3    15     1
     3    35     1
     3    36     1
     3    38     1
     3    42     1
     4     7     1
     4     8     1
     4    13     1
     4    16     1
     4    33     1
     4    34     1
     4    37     1
     5     9     1
     5    15     1
     5    36     1
     6     7     1
     6    14     1
     7    11     1
     7    13     1
     7    36     1
     7    39     1
     8    12     1
     8    41     1
     8    42     1
     9    11     1
     9    14     1
     9    35     1
     9    39     1
     9    40     1
    10    13     1
    10    35     1
    10    40     1
    11    42     1
    12    39     1
    13    41     1
    14    17     1
    14    18     1
    14    38     1
    14    44     1
    15    19     1
    15    30     1
    15    31     1
    15    32     1
    16    20     1
    16    29     1
    16    45     1
    17    19     1
    17    30     1
    17    31     1
    17    33     1
    17    34     1
    18    21     1
    18    22     1
    18    32     1
    18    33     1
    18    34     1
    18    43     1
    19    23     1
    19    24     1
    19    25     1
    19    26     1
    19    27     1
    19    28     1
    19    44     1
    20    30     1
    20    31     1
    21    26     1
    21    27     1
    21    28     1
    21    29     1
    21    45     1
    22    23     1
    22    24     1
    22    25     1
    22    29     1
    22    45     1
    23    43     1
    24    43     1
    25    43     1
    26    43     1
    27    43     1
    28    43     1
    29    30     1
    29    31     1
    29    43     1
    30    44     1
    30    45     1
    31    44     1
    31    45     1
    32    44     1
    33    44     1
    34    44     1
    36    37     1
    37    38     1
    39    41     1
    40    41     1
    40    42     1
    43    45     1
 
[ angles ]
     1     2     3     1      122.7001      527.1840
     1     2     7     1      132.8001      585.7600
     1     6     5     1      120.0001      527.1840
     2     1     6     1      120.0001      527.1840
     2     3     4     1      116.2001      527.1840
     2     3     9     1      108.8000      527.1840
     2     7     8     1      111.6000      585.7600
     3     2     7     1      104.4000      585.7600
     3     4     5     1      120.0001      527.1840
     3     4    14     1      120.0001      585.7600
     3     9     8     1      108.8000      527.1840
     3     9    13     1      117.3000      527.1840
     4     3     9     1      119.2001      527.1840
     4     5     6     1      120.0001      527.1840
     4    14    15     1      117.0001      502.0800
     5     4    14     1      120.0001      585.7600
     7     8     9     1      104.4000      585.7600
     7     8    10     1      132.8001      585.7600
     8     9    13     1      116.2001      527.1840
     8    10    11     1      120.0001      527.1840
     9     8    10     1      122.7001      527.1840
     9    13    12     1      120.0001      527.1840
    10    11    12     1      120.0001      527.1840
    11    12    13     1      120.0001      527.1840
    14    15    16     1      109.5000      418.4000
    15    16    18     1      109.5000      334.7200
    15    16    17     1      109.5000      418.4000
    16    18    19     1      111.2001      669.4400
    17    16    18     1      109.5000      418.4000
    18    19    20     1      109.5000      418.4000
    19    20    22     1      111.2001      669.4400
    19    20    21     1      111.2001      669.4400
    21    20    22     1      109.5000      334.7200
     1     6    37     1      120.0001      418.4000
     2     1    36     1      120.0001      418.4000
     2     7    35     1      123.1001      418.4000
     4     5    38     1      120.0001      418.4000
     5     6    37     1      120.0001      418.4000
     6     1    36     1      120.0001      418.4000
     6     5    38     1      120.0001      418.4000
     8     7    35     1      123.1001      418.4000
     8    10    39     1      120.0001      418.4000
     9    13    42     1      120.0001      418.4000
    10    11    41     1      120.0001      418.4000
    11    10    39     1      120.0001      418.4000
    11    12    40     1      120.0001      418.4000
    12    11    41     1      120.0001      418.4000
    12    13    42     1      120.0001      418.4000
    13    12    40     1      120.0001      418.4000
    14    15    34     1      109.5000      418.4000
    14    15    33     1      109.5000      418.4000
    15    16    44     1      109.5000      418.4000
    16    15    34     1      109.5000      418.4000
    16    15    33     1      109.5000      418.4000
    16    18    30     1      109.5000      418.4000
    16    18    31     1      109.5000      418.4000
    16    17    32     1      108.5000      460.2400
    17    16    44     1      109.5000      418.4000
    18    16    44     1      109.5000      418.4000
    18    19    29     1      109.5000      418.4000
    18    19    45     1      109.5000      418.4000
    19    18    30     1      109.5000      418.4000
    19    18    31     1      109.5000      418.4000
    19    20    43     1      109.5000      418.4000
    20    19    29     1      109.5000      418.4000
    20    19    45     1      109.5000      418.4000
    20    22    26     1      109.5000      418.4000
    20    22    28     1      109.5000      418.4000
    20    22    27     1      109.5000      418.4000
    20    21    25     1      109.5000      418.4000
    20    21    24     1      109.5000      418.4000
    20    21    23     1      109.5000      418.4000
    21    20    43     1      109.5000      418.4000
    22    20    43     1      109.5000      418.4000
    23    21    25     1      109.5000      292.8800
    23    21    24     1      109.5000      292.8800
    24    21    25     1      109.5000      292.8800
    26    22    28     1      109.5000      292.8800
    26    22    27     1      109.5000      292.8800
    27    22    28     1      109.5000      292.8800
    29    19    45     1      109.5000      292.8800
    30    18    31     1      109.5000      292.8800
    33    15    34     1      109.5000      292.8800
 
[ dihedrals ]
     1     2     3     4     1      180.0000       12.5520     2
     1     2     3     9     1      180.0000       12.5520     2
     1     2     7     8     1      180.0000        6.3806     2
     1     6     5     4     1      180.0000       15.1670     2
     2     1     6     5     1      180.0000       15.1670     2
     2     3     4     5     1      180.0000       12.5520     2
     2     3     4    14     1      180.0000       12.5520     2
     2     3     9     8     1      180.0000       22.8028     2
     2     3     9    13     1      180.0000       22.8028     2
     2     7     8     9     1      180.0000        6.3806     2
     2     7     8    10     1      180.0000        6.3806     2
     6     1     2     3     1      180.0000       15.1670     2
     3     2     7     8     1      180.0000        6.3806     2
     3     4     5     6     1      180.0000       15.1670     2
     3     4    14    15     1      180.0000       11.2968     2
     3     9     8     7     1      180.0000       12.5520     2
     3     9     8    10     1      180.0000       12.5520     2
     3     9    13    12     1      180.0000       14.6440     2
     4     3     2     7     1      180.0000       12.5520     2
     4     3     9     8     1      180.0000       22.8028     2
     4     3     9    13     1      180.0000       22.8028     2
     4    14    15    16     1      180.0000        3.3472     1
     4    14    15    16     1        0.0000        1.6025     3
     5     4     3     9     1      180.0000       12.5520     2
     5     4    14    15     1      180.0000       11.2968     2
     6     1     2     7     1      180.0000       15.1670     2
     6     5     4    14     1      180.0000       15.1670     2
     7     2     3     9     1      180.0000       12.5520     2
     7     8     9    13     1      180.0000       12.5520     2
     7     8    10    11     1      180.0000       15.1670     2
     8     9    13    12     1      180.0000       14.6440     2
     8    10    11    12     1      180.0000       15.1670     2
     9     3     4    14     1      180.0000       12.5520     2
     9     8    10    11     1      180.0000       15.1670     2
     9    13    12    11     1      180.0000       15.1670     2
    10     8     9    13     1      180.0000       12.5520     2
    10    11    12    13     1      180.0000       15.1670     2
    14    15    16    18     1        0.0000        0.6508     3
    14    15    16    17     1        0.0000        4.9162     2
    14    15    16    17     1        0.0000        0.6025     3
    15    16    18    19     1        0.0000        0.6508     3
    16    18    19    20     1        0.0000        0.6508     3
    17    16    18    19     1        0.0000        0.6508     3
    18    19    20    22     1        0.0000        0.6508     3
    18    19    20    21     1        0.0000        0.6508     3
     1     2     7    35     1      180.0000        6.3806     2
     1     6     5    38     1      180.0000       15.1670     2
     2     1     6    37     1      180.0000       15.1670     2
    36     1     2     3     1      180.0000       15.1670     2
     3     2     7    35     1      180.0000        6.3806     2
     3     4     5    38     1      180.0000       15.1670     2
     3     9    13    42     1      180.0000       14.6440     2
     4     5     6    37     1      180.0000       15.1670     2
     4    14    15    34     1        0.0000        1.6039     3
     4    14    15    33     1        0.0000        1.6039     3
    36     1     6     5     1      180.0000       15.1670     2
    36     1     2     7     1      180.0000       15.1670     2
     7     8    10    39     1      180.0000       15.1670     2
     8     9    13    42     1      180.0000       14.6440     2
     8    10    11    41     1      180.0000       15.1670     2
     9     8     7    35     1      180.0000        6.3806     2
     9     8    10    39     1      180.0000       15.1670     2
     9    13    12    40     1      180.0000       15.1670     2
    10     8     7    35     1      180.0000        6.3806     2
    10    11    12    40     1      180.0000       15.1670     2
    11    12    13    42     1      180.0000       15.1670     2
    12    11    10    39     1      180.0000       15.1670     2
    13    12    11    41     1      180.0000       15.1670     2
    14     4     5    38     1      180.0000       15.1670     2
    14    15    16    44     1        0.0000        1.0460     1
    14    15    16    44     1        0.0000        0.0000     3
    15    16    18    30     1        0.0000        0.6508     3
    15    16    18    31     1        0.0000        0.6508     3
    15    16    17    32     1        0.0000        1.0460     1
    15    16    17    32     1        0.0000        0.6694     3
    16    18    19    29     1        0.0000        0.6508     3
    16    18    19    45     1        0.0000        0.6508     3
    17    16    15    34     1        0.0000        1.0460     1
    17    16    15    34     1        0.0000        0.0000     3
    17    16    15    33     1        0.0000        1.0460     1
    17    16    15    33     1        0.0000        0.0000     3
    17    16    18    30     1        0.0000        0.6508     3
    17    16    18    31     1        0.0000        0.6508     3
    18    16    15    34     1        0.0000        0.6508     3
    18    16    15    33     1        0.0000        0.6508     3
    18    16    17    32     1        0.0000        1.0460     1
    18    16    17    32     1        0.0000        0.6694     3
    18    19    20    43     1        0.0000        0.6508     3
    19    18    16    44     1        0.0000        0.6508     3
    19    20    22    26     1        0.0000        0.6508     3
    19    20    22    28     1        0.0000        0.6508     3
    19    20    22    27     1        0.0000        0.6508     3
    19    20    21    25     1        0.0000        0.6508     3
    19    20    21    24     1        0.0000        0.6508     3
    19    20    21    23     1        0.0000        0.6508     3
    20    19    18    30     1        0.0000        0.6508     3
    20    19    18    31     1        0.0000        0.6508     3
    21    20    19    29     1        0.0000        0.6508     3
    21    20    19    45     1        0.0000        0.6508     3
    21    20    22    26     1        0.0000        0.6694     3
    21    20    22    28     1        0.0000        0.6694     3
    21    20    22    27     1        0.0000        0.6694     3
    22    20    19    29     1        0.0000        0.6508     3
    22    20    19    45     1        0.0000        0.6508     3
    22    20    21    25     1        0.0000        0.6694     3
    22    20    21    24     1        0.0000        0.6694     3
    22    20    21    23     1        0.0000        0.6694     3
    23    21    20    43     1        0.0000        0.6508     3
    24    21    20    43     1        0.0000        0.6508     3
    25    21    20    43     1        0.0000        0.6508     3
    26    22    20    43     1        0.0000        0.6508     3
    27    22    20    43     1        0.0000        0.6508     3
    28    22    20    43     1        0.0000        0.6508     3
    29    19    18    30     1        0.0000        0.6508     3
    29    19    18    31     1        0.0000        0.6508     3
    29    19    20    43     1        0.0000        0.6508     3
    30    18    16    44     1        0.0000        0.6508     3
    30    18    19    45     1        0.0000        0.6508     3
    31    18    16    44     1        0.0000        0.6508     3
    31    18    19    45     1        0.0000        0.6508     3
    32    17    16    44     1        0.0000        0.6973     3
    33    15    16    44     1        0.0000        0.6508     3
    34    15    16    44     1        0.0000        0.6508     3
    36     1     6    37     1      180.0000       15.1670     2
    37     6     5    38     1      180.0000       15.1670     2
    39    10    11    41     1      180.0000       15.1670     2
    40    12    11    41     1      180.0000       15.1670     2
    40    12    13    42     1      180.0000       15.1670     2
    43    20    19    45     1        0.0000        0.6508     3
    36     1     6     2     1      180.0000        4.6024     2
     4     6     5    38     1      180.0000        4.6024     2
     1     5     6    37     1      180.0000        4.6024     2
     2     8     7    35     1      180.0000        4.1840     2
     8    11    10    39     1      180.0000        4.6024     2
    10    12    11    41     1      180.0000        4.6024     2
    11    13    12    40     1      180.0000        4.6024     2
     9    12    13    42     1      180.0000        4.6024     2
 
[ system ]
; Name
carazolol
 
